# Supplementary material for: Immunosurveillance encounters cancer metabolism
Source: EMBO Rep. 2024 Jan 12;25(2):471–88. doi: 10.1038/s44319-023-00038-w (PMC10897436; doi:10.1038/s44319-023-00038-w)
Supplement: Supplementary file 1 — Table EV1 [file 44319_2023_38_MOESM1_ESM.xlsx]

## Sheet: Sheet1
Tabke EV1. Metabolic inhibitors for cancer therapy in current clinical trials.
The table provides a brief overview of past and present clinical trials centered around cancer metabolism. These metabolic therapies seek to boost the immune response by altering the activity of enzymes, receptor function, and metabolite accumulation, using small molecule inhibitors, vaccines or blocking antibodies. When used in combination with standard cancer treatments, targeting metabolic pat…

## Sheet: 工作表1
Metabolic Target	Clinical Trial Identifier	Intervention	Phase	Allocation/ Intervention Model/ Masking	Disease	Key Result	Reference
Glutaminase 1	NCT02861300	CB-839 (Telaglenastat, GLS1 Inhibitor) + Capecitabine	Phase I/ II	N/A; Single Group Assignment; Open Label	Solid Tumor	Data suggested that the combination of CB-839 with capecitabine could serve as an effective treatment for PIK3CA-mutant colorectal cancers.	PMID: 32907836
	NCT03163667	Placebo + Everolimus (mTOR blocker ) v.s. Telaglenastat + Everolimus (TelaE)	Phase II	Randomized; Parallel Assignment; Quadruple	Clear Cell Renal Cell Carcinoma	Compared to placebo plus everolimus, TelaE was well tolerated and improved progression-free survival (PFS) in patients with mRCC previously treated with TKIs and checkpoint inhibitors	PMID: 35576438
	NCT03428217	Placebo + cabozantinib v.s. Telaglenastat + cabozantinib	Phase II	Randomized; Parallel Assignment; Quadruple	Metastatic/ Advanced Renal Cell Carcinoma	Overall response rate was 31% (69 of 221) with Tela + Cabo treatment, but Telaglenastat doesn't not improve the efficacy of cabozantinib in metastatic RCC.	PMID: 36048457
Arginase	NCT03689192	ARG1-18,19,20 (Arginase-1 Peptide Vaccine )	Phase I	N/A; Single Group Assignment; Open Label	Treatment-refractory progressive solid tumors	Peptide vaccine was safe. Nine of ten patients had measurable peptide-specific responses in the periphery blood.	PMID: 36330525
	NCT01092091	PEG-BCT-100 (Pegylated Recombinant Human Arginase I)	Phase I/ II	N/A; Single Group Assignment; Open Label	Hepatocellular Carcinoma (HCC)	PEG-BCT-100 in chemo naïve post-sorafenib HCC was well tolerated with moderatedisease control rate ( 21.7% )	PMID: 33856599
	NCT02285101	PEG-BCT-100	Phase I	Non-Randomized; Parallel Assignment; Open Label	Metastatic melanoma with ICB resistance	The patient who progressed through checkpoint inhibitor experienced no toxicities and entered a complete remission which is sustained for over 30 months (case report).	PMID: 29776373
	NCT00520299	ADI PEG 20 (Arginine deiminase)	Phase I/ II	Non-Randomized; Sequential Assignment; Open Label	Metastatic Melanoma	ADI-PEG 20 was well tolerated in advanced melanoma patients and led to consistent but transient arginine depletion. Nine of 31 patients achieved stable disease.	PMID: 22864522
	NCT02089633	PACOX ( PEG-BCT-100 in combination with Capecitabine and Oxaliplatin)	Phase II	N/A; Single Group Assignment; Open Label	Hepatocellular Carcinoma	PACOX regimen exhibited anti-cancer activity and survival advantage in advanced pre-treated HCC with favourable safety profile; the disease control rate was 36%.	PMID: 34735674
	NCT02903914	INCB001158 (Arginase Inhibitor) + Pembrolizumab	Phase I/ II	Non-Randomized; Factorial Assignment; Open Label	Advanced/metastatic solid tumors	1158 monotherapy or combination with PD-1 inhibitor (Pem) were well tolerated and showed a disease control rate of 27% and 37% respectively in colorectal carcinoma cohorts.	N/A
IDH	NCT01915498	Enasidenib (AG-221, mutantIDH2 inhibitor)	Phase I/ II	N/A; Sequential Assignment; Open Label	Hematologic Neoplasms	In patients with relapsed or refractory AML, the overall response rate was 38.8%, and complete remission rate was 19.6%.	PMID: 30510081
	NCT01915498	Enasidenib	Phase I/ II	N/A; Sequential Assignment; Open Label	Relapsed/Refractory AML	Mortality risk was significantly lower with enasidenib compared to standard of care (HR, 0.67; 95% CI, 0.47-0.97).	PMID: 34427990
	NCT02074839	Ivosidenib (AG-120, mutantIDH1 inhibitor)	Phase 1	N/A; Single Group Assignment; Open Label	Relapsed/Refractory AML	The rate of complete remission was 30.4% and and the overall response rate was 41.6%.	PMID: 29860938
	NCT02632708	Ivosidenib or Enasidenib	Phase I	Non-Randomized; Parallel Assignment; Open Label	Acute Myeloid Leukemia (AML)	In patients receiving ivosidenib (n = 60) or enasidenib (n = 91), complete remission (CR)/CR with incomplete neutrophil or platelet recovery rates were 72% and 63%, respectively.	PMID: 33024987
	NCT03683433	Enasidenib and azacitidine	Phase II	N/A; Single Group Assignment; Open Label	Relapsed/Refractory AML	CR or CR with incomplete hematologic recovery (CRi) was 100% in newly diagnosed (ND) AML and 58% in relapsed/refractory (R/R) AML.	PMID: 35078972
	NCT02677922	Azacitidine + Ivosidenib or Enasidenib v.s. Azacitidine alone	Phase I/ II	Randomized; Parallel Assignment; Open Label	Acute Myeloid Leukemia	For patients received ivosidenib plus azacitidine, the overall response rate was 78.3% and the complete remission rate was 60.9%.	PMID: 33119479
Adenosine	NCT03736473	Oleclumab (MEDI9447, ⍺CD73)	Phase I	N/A; Single Group Assignment; Open Label	Advanced Solid Malignancies	Oleclumab was well tolerated in adult Japanese patients with advanced solid malignancies and no unexpected safety concerns were raised.	PMID: 36342599
	NCT03822351	Durvalumab + oleclumab or monalizumab v.s. Durvalumab	Phase II	Randomized; Factorial Assignment; Open Label	Unresectable stage III non-small-cell lung cancer	Both combinations increased objective response rate (ORR) and prolonged PFS versus durvalumab alone.	PMID: 35452273
	NCT02503774	Oleclumab or Oleclumab + MEDI4736 (⍺PD-L1)	Phase I	Non-Randomized; Parallel Assignment; Open Label	Solid Tumors	Combination therapy showed promising antitumor activity in EGFRm NSCLC. ORs and SD were durable, even in tumor types that are generally immunotherapy-resistant.	PMID: 27622077
	NCT02403193	Taminadenant (PBF509/NIR178; A2AR antagonist) with or without spartalizumab (PDR001)	Phase I	Non-Randomized; Single Group Assignment; Open Label	Non-small cell lung cancer (NSCLC)	Taminadenant, with and without spartalizumab, was well tolerated in NSCLC patients. Some clinical benefit was noted regardless of prior immunotherapy or PD-L1 status.	PMID: 35254415
	NCT02655822	Ciforadenant (CPI-444, A2A receptor antagonist) v.s. Ciforadenant + atezolizumab	Phase I	Randomized; Parallel Assignment; Open Label	Renal Cell Cancer/ Metastatic Castration Resistant Prostate Cancer	In RCC, data indicated that clinical responses alone and in combination with an anti-PD-L1 antibody. Durable clinical benefit is associated with increased CD8+ T cells in the tumor.	PMID: 31732494
MCT	NCT01791595	AZD3965 (MCT1 inhibitor)	Phase I	Non-Randomized; Single Group Assignment; Open Label	Diffuse large B-cell lymphoma & Burkitt Lymphoma	MCT1 expression was highly expressed in patients of diffuse large B-cell lymphoma, but MCT4 expression was undetectable in 73% of samples.	PMID: 28385782
	NCT01791595	AZD3965	Phase I	Non-Randomized; Single Group Assignment; Open Label	Adult Solid Tumor, diffuse large B-cell lymphoma & Burkitt Lymphoma	AZD3965 was tolerated at doses that produce target engagement.	PMID: 36652553
IDO	NCT03047928	Nivolumab+PD-L1/IDO peptide vaccine	Phase I/ II	N/A; Single Group Assignment; Open Label	Metastatic Melanoma	The data showed vaccine-reactive T cells with activity against IDO- and PD-L1-expressing cancer and immune cells, supporting further validation in a larger trial.	PMID: 34887574
	NCT01219348	IDO peptide vaccination	Phase I	N/A; Single Group Assignment; Open Label	NSCLC	The vaccine was well tolerated with no severe toxicity occurring. Long-lasting PR+SD was seen in 47% of the patients.	PMID: 24218513
	NCT02077114	IDOlong (Vaccine consisting of a peptide derived from the IDO protein)	Phase I	Non-Randomized; Single Group Assignment; Open Label	Malignant Melanoma With Metastasis	The vaccine induced detectable T-cell responses in a subset of patients, but the combination therapy's clinical activity did not exceed the efficacy of ipilimumab alone.	PMID: 27378345
	NCT01822691	Epacadostat (INCB024360, IDO inhibitor)	Phase II	N/A; Single Group Assignment; Open Label	Myelodysplastic Syndromes	The best response was stable disease in 12 (80%) patients and progressive disease in 3 (20%) patients. Future directions may include testing INCB024360 early in the course of the disease.	PMID: 30713125
	NCT02298153	Atezolizumab (MPDL3280A) + Epacadostat (INCB024360)	Phase I	N/A; Single Group Assignment; Open Label	NSCLC	Combination was well tolerated in patients with previously treated NSCLC, but clinical activity was limited.	PMID: 32141617
	NCT01685255	Epacadostat v.s. Tamoxifen	Phase II	Randomized; Parallel Assignment; Open Label	Ovarian Cancer Genitourinary (GU) Tumors	There was no significant difference in efficacy between Epacadostat and Tamoxifen in biochemical-only relapse ovarian cancer. Epacadostat was generally well tolerated.	PMID: 28698009
	NCT02048709	Navoximod (GDC-0919, IDO inhibitor)	Phase I	N/A; Single Group Assignment; Open Label	Solid Tumor	Navoximod was well-tolerated. Stable disease responses were observed (36%).	PMID: 29921320
	NCT02559492	Itacitinib (INCB039110, JAK1 inhibitor) +Epacadostat v.s. Itacitinib + Parsaclisib (NCB050465, PI3Kδ inhibitor)	Phase I	Non-Randomized; Parallel Assignment; Open Label	Advanced or metastatic solid tumors	Treatment with Itacitinib plus Epacadostat increased tumor CD8+ T cell infiltration compared to treatment with Itacitinib plus Parsaclisib.	PMID: 35288468
	NCT01604889	Epacadostat+ Placebo v.s. Epacadostat + ipilimumab	Phase I/ II	Randomized; Parallel Assignment; Quadruple	Melanoma	Epacadostat was well tolerated and showed clinical and pharmacologic activity when combined with ipilimumab in patients with advanced melanoma.	PMID: 30894212
	NCT03343613	LY3381916 (IDO1 inhibitor) +/- LY3300054(⍺PD-L1)	Phase I	Non-Randomized; Single Group Assignment; Open Label	triple-negative breast cancer and NSCLC	Treatment-related liver toxicity was the most prominent adverse event in triple-negative breast cancer patients. The combination clinical activity was limited in this study.	PMID: 33928928
	NCT01792050	Paclitaxel plus placebo or Indoximod (1-Methyl-D-tryptophan)	Phase II	Randomized; Parallel Assignment; Double	Metastatic Breast Cancer	This clinical trial found the addition of indoximod to a taxane did not improve PFS in patients with ERBB2-negative metastatic breast cancer compared to a taxane alone.	PMID: 33151286
